# Supplementary material for: Investigation of bacterial agents in yaws-like ulcers in children and their environment in Cameroon: An experience from the Akonolinga Health District
Source: PLoS Negl Trop Dis. 2026 Jul 27;20(7):e0014579. doi: 10.1371/journal.pntd.0014579 (PMC13426991; doi:10.1371/journal.pntd.0014579)
Supplement: S1 Table — Legend: PCR DNA quality = Polymerase Chain Reaction targeting beta microglobulin used as an internal control, its detection during amplification not only confirms the human origin of the sample, DNA extraction but also reflects the absence of an inhibitor; PCR S aureus = Polymerase Chain Reaction targeting Staphylococcus aureus; PCR yaws = Polymerase Chain Reaction targeting Treponema pallidum for yaws diagnosis; PCR H ducreyi = Polymerase Chain Reaction targeting Haemophilus ducreyi; PCR A haemolyticum = Polymerase Chain Reaction targeting Arcanobacterium haemolyticum. (XLSX) [file pntd.0014579.s001.xlsx]

## Sheet: Tests
Health area	Locality	Age (year)	Gender	Type of participants	Location of the skin lesion (yaws like lesion)	Code	PCR DNA quality	PCR S aureus	PCR yaws	PCR H ducreyi	PCR A haemolyticum
Yeme-Yeme	Sess	11	Male	symptomatic	left leg	AP001	Good	Negative	Negative	Negative	Negative
	Sess	11	Male	symptomatic	left leg	AP002	Good	Negative	Negative	Negative	Negative
	Sess	9	Male	symptomatic	right leg	AP003	Good	Negative	Negative	Negative	Negative
	Sess	7	Female	symptomatic	left leg	AP004	Good	Negative	Negative	Negative	Negative
	Efoulan	12	Male	symptomatic	left leg	AP005	Good	Negative	Negative	Negative	Negative
	Efoulan	8	Male	symptomatic	left leg	AP006	Good	Negative	Negative	Negative	Negative
	Efoulan	11	Male	symptomatic	right leg	AP007	Good	Negative	Negative	Negative	Negative
	Efoulan	8	Female	symptomatic	left leg	AP008	Good	Negative	Negative	Negative	Negative
	Efoulan	6	Female	symptomatic	left ankle	AP009	Good	Negative	Negative	Negative	Negative
	Efoulan	8	Female	symptomatic	right ankle	AP010	Good	Negative	Negative	Negative	Negative
	Eboa	9	Female	symptomatic	left leg	AP011	Good	Negative	Negative	Negative	Negative
	Eboa	9	Male	symptomatic	right leg	AP012	Good	Positive	Negative	Negative	Negative
	Eboa	5	Male	symptomatic	left leg	AP013	Good	Negative	Negative	Negative	Negative
	Eboa	11	Female	symptomatic	left leg	AP014	Good	Negative	Negative	Negative	Negative
	Eboa	7	Male	symptomatic	left leg	AP015	Good	Negative	Negative	Negative	Negative
	Eboa	7	Male	symptomatic	right leg	AP016	Good	Positive	Negative	Negative	Negative
Mengang	Koundou	11	Male	symptomatic	lower back	AP017	Good	Positive	Negative	Negative	Negative
Akonolinga Urbain	Ebolassi	5	Male	symptomatic	Left foot	AP018	Good	Positive	Negative	Negative	Negative
Djoudjoua	Andom-yembama	6	Male	symptomatic	left leg	AP019	Good	Negative	Negative	Negative	Negative
Akonolinga Urbain	Ebolassi	5	Male	symptomatic	right buttock	AP020	Good	Positive	Negative	Negative	Negative
Yeme-Yeme	Ndibidjeng	8	Male	symptomatic	left leg	AP021	Good	Positive	Negative	Negative	Negative
	Mbalba	9	Male	symptomatic	left leg	AP022	Good	positive	Negative	Negative	Negative
Akonolinga Urbain	Sombo	5	Female	symptomatic	left forearm	AP023	Good	Negative	Negative	Negative	Negative
Yeme-Yeme	Elombo	10	Male	symptomatic	right leg	AP024	Good	Negative	Negative	Negative	Negative
	Ngoumou	15	Male	symptomatic	left leg	AP025	Good	positive	Negative	Negative	Negative
Emvane-sso	Metondok	8	Male	symptomatic	right leg	AP026	Good	Negative	Negative	Negative	Negative
	Meyos-sso	8	Male	symptomatic	left leg	AP027	Good	Negative	Negative	Negative	Negative
	Meyos-sso	5	Male	symptomatic	left leg	AP028	Good	Positive	Negative	Negative	Negative
Yeme-Yeme	Sess	13	Male	asymptomatic	left leg	AC001	Good	Negative	Negative	Negative	Negative
	Sess	7	Male	asymptomatic	left leg	AC002	Good	Negative	Negative	Negative	Negative
	Sess	8	Male	asymptomatic	left leg	AC003	Good	Positive	Negative	Negative	Negative
	Sess	10	Male	asymptomatic	left leg	AC004	Good	Negative	Negative	Negative	Negative
	Efoulan	12	Male	asymptomatic	left leg	AC005	Good	Negative	Negative	Negative	Negative
	Efoulan	10	Male	asymptomatic	left leg	AC006	Good	Positive	Negative	Negative	Negative
	Efoulan	10	Female	asymptomatic	right leg	AC007	Good	Negative	Negative	Negative	Negative
	Efoulan	6	Female	asymptomatic	left leg	AC008	Good	Negative	Negative	Negative	Negative
	Efoulan	7	Female	asymptomatic	left ankle	AC009	Good	Negative	Negative	Negative	Negative
	Efoulan	8	Female	asymptomatic	right ankle	AC010	Good	Positive	Negative	Negative	Negative
	Eboa	9	Male	asymptomatic	left leg	AC011	Good	Negative	Negative	Negative	Negative
	Eboa	9	Female	asymptomatic	left leg	AC012	Good	Negative	Negative	Negative	Negative
	Eboa	5	Male	asymptomatic	left leg	AC013	Good	Negative	Negative	Negative	Negative
	Eboa	11	Female	asymptomatic	left leg	AC014	Good	Negative	Negative	Negative	Negative
	Eboa	7	Male	asymptomatic	left leg	AC015	Good	Positive	Negative	Negative	Negative
	Eboa	7	Female	asymptomatic	right leg	AC016	Good	Negative	Negative	Negative	Negative
Mengang	Koundou	11	Male	asymptomatic	Back	AC017	Good	Negative	Negative	Negative	Negative
Akonolinga Urbain	Ebolassi	5	Male	asymptomatic	left leg	AC018	Good	Negative	Negative	Negative	Negative
Djoudjoua	Andom-yembama	6	Female	asymptomatic	left leg	AC019	Good	Positive	Negative	Negative	Negative
Akonolinga Urbain	Ebolassi	7	Female	asymptomatic	right buttock	AC020	Good	Negative	Negative	Negative	Negative
Yeme-Yeme	Ndibidjem	12	Female	asymptomatic	left leg	AC021	Good	Negative	Negative	Negative	Negative
	Mbalba	9	Female	asymptomatic	left leg	AC022	Good	Negative	Negative	Negative	Negative
Akonolinga Urbain	Sombo	11	Female	asymptomatic	left forearm	AC023	Good	Negative	Negative	Negative	Negative
Yeme-Yeme	Elombo	6	Female	asymptomatic	right leg	AC024	Good	Negative	Negative	Negative	Negative
	Ngounou	8	Male	asymptomatic	left leg	AC025	Good	Positive	Negative	Negative	Negative
Emvane-sso	Metondok	11	Male	asymptomatic	right leg	AC026	Good	Negative	Negative	Negative	Negative
	Meyos-sso	10	Male	asymptomatic	left leg	AC027	Good	Negative	Negative	Negative	Negative
	Meyos-sso	7	Female	asymptomatic	left leg	AC028	Good	Negative	Negative	Negative	Negative
Djoudjoua	Andom-yembama	Not applicable	Not applicable	River	Not applicable	EE001	Not applicable	Negative	Negative	Negative	Negative
Yeme-Yeme	Ndibidjeng	Not applicable	Not applicable	River	Not applicable	EE002	Not applicable	Negative	Negative	Negative	Negative
Akonolinga Urbain	Sombo	Not applicable	Not applicable	River	Not applicable	EE003	Not applicable	Negative	Negative	Negative	Negative
Yeme-Yeme	Ngoumou	Not applicable	Not applicable	River	Not applicable	EE004	Not applicable	Negative	Negative	Negative	Negative
	Mbalba	Not applicable	Not applicable	River	Not applicable	EE005	Not applicable	Negative	Negative	Negative	Negative
	Elombo	Not applicable	Not applicable	River	Not applicable	EE006	Not applicable	Negative	Negative	Negative	Negative
Djoudjoua	Andom-yembama	Not applicable	Not applicable	Dog	Not applicable	EC001	Not applicable	Negative	Negative	Negative	Negative
Akonolinga Urbain	Sombo	Not applicable	Not applicable	Dog	Not applicable	EC002	Not applicable	Negative	Negative	Negative	Negative
Yeme-Yeme	Ngoumou	Not applicable	Not applicable	Dog	Not applicable	EC003	Not applicable	Negative	Negative	Negative	Negative
	Elombo	Not applicable	Not applicable	Dog	Not applicable	EC004	Not applicable	Negative	Negative	Negative	Negative
	Metondok	Not applicable	Not applicable	Dog	Not applicable	EC005	Not applicable	Negative	Negative	Negative	Negative
Djoudjoua	Andom-yembama	Not applicable	Not applicable	Flies	Not applicable	EM001	Not applicable	Negative	Negative	Negative	Negative
Akonolinga Urbain	Ebolassi	Not applicable	Not applicable	Flies	Not applicable	EM002	Not applicable	Negative	Negative	Negative	Negative
Yeme-Yeme	Eboa	Not applicable	Not applicable	Flies	Not applicable	EM003	Not applicable	Negative	Negative	Negative	Negative
	Mbalba	Not applicable	Not applicable	Flies	Not applicable	EM004	Not applicable	Negative	Negative	Negative	Negative
