# Supplementary material for: Investigation of bacterial agents in yaws-like ulcers in children and their environment in Cameroon: An experience from the Akonolinga Health District
Source: PLoS Negl Trop Dis. 2026 Jul 27;20(7):e0014579. doi: 10.1371/journal.pntd.0014579 (PMC13426991; doi:10.1371/journal.pntd.0014579)
Supplement: S2 Table — Legend: BU = Buruli ulcer. (XLSX) [file pntd.0014579.s002.xlsx]

## Sheet: Feuil1
Locality name	Mve	Edouma	Zengue	Ekot	Djoudjoua	Ebanda	Mimbama	Etol
Number of Buruli ulcer cases	1	1	1	1	1	1	1	1
BU category	2	2	2	3	2	2	2	1
Type of treatment received	Traditional and modern medicine	Modern medicine	Traditional medicine	Traditional Medicine	Traditional and modern medicine	Modern medicine	Traditional medicine	Traditional medicine
Age of participants (in years)	15	13	11	6	6	12	12	11
Gender	Male	Male	Male	Female	Male	Female	Male	Female
